# Supplementary material for: Screening and Characterization of Sialic Acid-Binding Variable Lymphocyte Receptors from Hagfish
Source: BioTech (Basel). 2024 Nov 12;13(4):46. doi: 10.3390/biotech13040046 (PMC11586995; doi:10.3390/biotech13040046)
Supplement: Supplementary file 1 [file biotech-13-00046-s001.zip]

Archive with 1 entries (1 files):
- biotech-3213083-supplementary.pdf
